# Supplementary material for: Palladium-Catalyzed N-Alkenylation of N-Aryl Phosphoramidates with Alkenes
Source: Molecules. 2023 May 31;28(11):4466. doi: 10.3390/molecules28114466 (PMC10254562; doi:10.3390/molecules28114466)
Supplement: Supplementary file 1 [file molecules-28-04466-s001.zip]

Archive with 1 entries (1 files):
- molecules-2398322-supplementary.pdf
